# Supplementary material for: FocusHeuristics – expression-data-driven network optimization and disease gene prediction
Source: Sci Rep. 2017 Feb 16;7:42638. doi: 10.1038/srep42638 (PMC5311990; doi:10.1038/srep42638)
Supplement: Supplementary Table [file srep42638-s2.csv]

gene	degree	num.of.annotations
TP53	1327	38
HSP90AA1	1099	15
AKT1	1036	31
SRC	955	12
JUN	825	17
EGFR	789	31
INS	753	34
ALB	692	15
RAC1	687	18
HDAC1	685	12
RHOA	678	10
GAPDH	669	18
MAPK14	668	20
MAPK1	664	24
CTNNB1	655	19
CREBBP	646	12
FOS	637	20
MYC	632	23
BCL2	609	33
CDC42	608	11
AGT	595	23
MAPK3	595	18
ESR1	587	32
CDK2	582	14
HRAS	575	14
ACTB	574	12
PIK3CA	570	24
PCNA	546	23
MAPK8	546	15
NOTCH1	533	14
CCND1	531	24
STAT3	527	29
POTEF	515	12
PTEN	495	23
RELA	487	20
PLK1	481	10
MTOR	479	21
AR	478	28
CREB1	477	10
ABL1	473	11
CDH1	466	16
GSK3B	464	11
IL6	456	45
CXCL8	445	36
NFKB1	441	29
CDKN1A	435	22
PRKCA	434	13
TGFB1	433	40
TNF	426	52
BRCA1	423	16
SMAD3	422	19
JAK2	410	17
STAT1	408	18
CDK4	405	14
FGF2	404	28
PPARA	401	19
PTPN11	400	14
SMAD2	394	12
ERBB2	391	22
POMC	390	11
BMP4	384	12
SIRT1	383	22
SOS1	383	19
NRAS	382	11
KRAS	380	21
CAV1	374	22
HSPA4	374	23
NOS3	371	25
CXCL12	368	22
HSPA5	367	14
AURKA	366	11
VEGFA	365	41
RB1	363	14
DNAH8	360	17
HIF1A	359	26
KIT	359	12
EDN1	358	28
PTK2	358	11
YWHAZ	354	14
SMAD4	352	14
BCL2L1	348	16
EGR1	347	18
HDAC9	346	10
SHH	346	16
MDM2	345	27
CASR	344	12
ATM	344	21
LEP	342	26
MMP9	341	34
EIF4E	337	14
PPARG	335	35
BMP2	335	11
ANXA1	334	15
KDR	332	24
ITGB1	330	12
RAD51	330	10
IGF1R	328	21
BIRC5	319	18
CDKN1B	316	19
CALM1	312	13
CASP3	307	28
RAF1	307	16
PIK3CG	307	20
FOXO1	307	17
ICAM1	298	28
IL2	296	29
TRAF6	296	12
HSPD1	295	10
F2	293	16
SST	291	19
MMP2	286	31
DECR1	285	21
IGF1	284	31
STAT5A	284	15
PIK3CB	283	21
MET	282	17
MAP2K1	281	10
NPY	278	14
CCR5	278	20
PIK3CD	278	20
CCR7	278	14
PDGFRB	277	10
CRK	277	16
PARK2	274	12
CXCR4	272	19
RPS6KB1	270	10
TLR4	267	34
PTGS2	267	42
DRD2	267	11
JUND	267	18
ITGAM	266	12
FOXO3	260	18
KAT5	259	10
CALM2	259	12
NOTCH2	259	11
FLT1	257	18
STAT5B	251	10
IRS1	250	10
CXCR3	249	10
PARP1	248	18
IL4	246	30
CD40	245	20
CNR1	245	14
HNF4A	242	12
C3	240	11
CXCR2	239	17
NOS1	238	23
FGFR1	237	16
NFKBIA	237	16
F2R	235	17
RAP1A	235	11
HSPB1	232	14
CSF2	231	24
GATA4	231	11
CAT	230	23
CFTR	229	17
DNM2	228	12
PPP3CA	228	10
ERBB3	228	14
E2F1	227	17
MAP3K5	227	10
CCNA2	227	10
NCAM1	225	13
BDNF	223	18
CXCL10	223	14
CCR1	220	10
EZH2	220	14
NME1	219	15
PML	217	11
NR3C1	217	18
SERPINE1	216	35
EGF	216	24
FZR1	216	12
TAC1	214	13
PGR	214	11
BCR	214	10
CHEK2	214	10
ENO1	213	13
PTK2B	213	14
CXCR1	212	13
CCR2	211	15
FGFR2	210	18
PPARGC1A	210	12
CEBPB	208	14
FN1	208	26
JUNB	207	15
ERCC2	207	14
CXCL1	206	13
CSF1R	206	10
TCF7L2	205	12
RUNX1	203	14
RET	200	11
LPL	199	15
PNO1	199	11
EDNRA	198	22
STAT6	198	10
IL1B	197	40
IL10	197	33
VCAM1	197	21
WNT5A	196	11
APOE	195	30
AGTR1	194	15
CD36	194	15
IRF1	193	14
CD44	190	21
HSPA1A	189	13
SOCS3	189	19
CASP8	188	18
PDGFRA	187	10
PTGS1	186	14
TGFBR1	186	13
MCL1	185	10
TF	184	10
BECN1	184	15
TFRC	184	13
HTR2A	183	12
EDNRB	182	17
FGFR3	182	10
MSH2	182	18
SOCS1	181	17
F2RL1	181	14
TEK	181	13
DMD	181	10
VWF	179	12
IFNG	178	32
ARHGEF7	177	13
SETD2	177	15
HMOX1	176	28
PTBP1	176	13
FOXP3	176	20
ROCK1	175	14
MLH1	175	18
TIMP1	174	28
BAX	173	17
MMP1	172	31
NTRK1	172	11
TXN	172	12
KLF4	171	11
VDR	171	23
STK11	170	13
TGFBR2	170	13
IL3	169	11
THBS1	169	18
MAK16	168	11
TP73	166	13
ESR2	165	20
TP63	165	12
APOB	163	14
WT1	163	11
TNFRSF1A	163	17
GLI1	163	10
TERT	162	21
PLG	161	20
EIF4EBP1	160	11
CCL2	159	36
TLR2	159	23
ADRB2	158	20
ABCA1	157	15
FGFR4	157	12
NOS2	156	30
TSC2	156	10
SOX2	156	11
APOA1	155	18
IFNB1	155	14
RUNX3	155	10
HMGB1	154	17
ADRA1D	154	19
GHR	152	12
HSPA1B	150	12
ITGB2	150	14
FOXM1	150	10
ADRA1A	148	10
MMP14	148	21
DNMT1	148	12
XRCC3	148	10
VIM	147	13
GJA1	147	16
CD40LG	146	21
IL2RA	146	13
A2M	145	10
CALR	144	14
HDAC6	143	10
MBP	142	11
ATF3	142	11
CRH	141	11
B2M	141	10
ADIPOQ	139	18
TSC1	139	19
SOD1	138	19
PSMD9	138	15
CTGF	137	20
FASN	137	24
CYP19A1	136	15
MDK	136	13
ISG20	136	11
CYP3A4	136	13
CASP1	134	14
ENG	134	19
EPHB2	134	18
HLA-DRB1	133	26
UTS2R	133	24
BMI1	132	11
CLU	131	22
FASLG	131	25
CDX2	131	10
TYMS	130	17
TLR9	130	21
PIN1	130	10
KEAP1	130	13
CYP2B6	130	15
DUSP1	129	10
EPO	129	20
CYP1A1	128	24
APEX1	128	17
HLA-A	127	21
CYP2E1	127	19
FAS	126	33
TLR3	126	17
GRAP2	125	16
MSH6	125	10
NR0B2	125	11
TCF4	124	11
ERCC1	124	12
PTHLH	122	11
PLA2G4A	122	14
CEBPD	122	12
CALM3	122	11
LGALS3	121	15
PDGFB	121	10
CD34	120	18
SELL	120	10
BRAF	120	15
NFE2L2	119	29
IL12B	119	13
IGF2	118	28
REN	118	19
IL13	118	22
KMT2A	118	12
NRP1	118	10
CALCA	118	10
GSTP1	117	31
LMNA	117	11
EEF1A2	117	11
CYP1A2	117	15
ABCB1	115	22
SELE	115	15
NR1I2	114	19
SYT1	114	15
MMP7	114	16
KCNH2	114	14
GZMB	113	12
SPP1	113	27
SOD2	112	21
CTSD	112	11
MMP3	112	24
IL6ST	111	12
TGM2	111	12
PLAU	110	18
GH1	110	14
APC	110	17
IFNA1	109	15
PAX5	109	19
APRT	109	12
CFLAR	109	13
HGF	109	29
CSF3	109	21
XPC	109	12
MARK2	108	16
TGFB2	108	12
GATA6	108	12
HES1	108	10
ADRB1	107	10
COL18A1	107	14
SPARC	107	15
DNMT3B	107	11
PPARD	106	10
PTGER4	106	11
AHR	106	14
ANGPT1	106	17
IDH1	106	10
CASP9	105	12
COX2	104	27
ACE	103	33
XRCC1	103	21
CD68	103	10
HLA-C	102	15
GSN	102	12
TNC	102	12
SPHK1	102	10
SERPINA1	101	15
ADAM17	101	11
DKK1	100	11
IL17A	100	15
ADM	100	15
IL23R	99	12
MSH3	99	10
GPX1	98	14
NDUFA2	97	16
NFKB2	97	10
IL6R	96	11
IL4R	96	15
IGFBP3	95	17
OSM	95	11
ITGAL	95	10
DLL1	94	11
PPIG	94	14
HLA-B	94	17
DDIT3	94	13
CALCR	93	11
VIPR1	93	11
GSTM1	92	35
LEPR	92	16
CTLA4	92	18
FLNB	92	10
SIRT2	91	10
SRRM2	90	11
MMP13	90	11
LIG4	89	10
IL18	89	27
IL12A	89	10
WWOX	89	11
NOD2	89	17
CTSB	88	17
CYP2C19	88	10
CBS	87	13
ADA	87	10
UGT1A1	87	11
COMT	86	15
ABCG2	86	20
CDKN2B	86	17
DCC	86	12
RXRA	85	10
COX1	85	16
PROC	85	17
HSPB3	85	12
PLA2G2A	84	15
PROM1	84	10
G6PD	84	11
GDNF	83	15
SLC6A4	83	14
IL23A	83	10
PLAUR	83	10
CDKN3	82	14
F5	81	14
CYP17A1	81	11
ANGPT2	81	18
RABGEF1	81	10
IFNA2	81	12
SLC3A2	79	16
MIB1	79	11
NPPA	78	10
MAP2K7	77	11
RASSF1	77	13
CD80	76	13
TIMP3	76	16
TNFRSF10A	75	14
SELP	75	13
SFRP1	75	17
LAMC2	74	10
GNB3	74	13
IL22	74	14
NOX4	74	10
IGF2R	73	12
LDLR	72	13
FOSB	72	15
ANXA2	72	11
TRPC6	72	10
SLC2A1	71	11
ABCC1	71	12
SSSCA1	71	12
THPO	71	10
MTHFR	70	32
NEDD9	70	11
TIMP2	70	25
KRT8	70	12
PLB1	70	13
GORASP1	70	14
LGALS1	70	14
OGG1	69	19
S100A9	68	18
IL15	68	13
AMH	67	13
GSTM2	67	11
TNFSF10	66	19
IL1A	65	35
PYCARD	64	12
CYP2D6	64	21
ARHGAP24	64	13
GHRL	64	10
NOX1	64	12
STS	63	11
NR1H4	63	10
PGF	63	13
FCGR2A	62	12
TLR1	62	10
GLB1	62	14
PLA2G1B	61	10
LRPPRC	61	10
S100B	60	14
TNFRSF11B	60	13
LPA	59	10
CSF1	59	11
SGCG	59	10
GSTK1	59	23
HIC1	59	10
HP	58	15
IL24	57	12
ABCA4	57	10
DES	57	11
EPHX1	57	17
HPGDS	56	28
ACP1	55	12
STMN1	54	12
AHSA1	54	16
AICDA	54	12
ANXA5	54	10
TERF2IP	53	11
SOAT1	52	11
MTR	52	19
PER2	52	10
SLC11A1	52	10
TIRAP	52	10
WNK1	51	14
TM7SF2	51	10
MGMT	51	19
AQP1	50	10
F3	50	21
NR1I3	50	10
XDH	50	11
ABCC4	50	10
CST3	49	11
KL	49	13
SUB1	49	10
FHIT	49	18
CYBA	49	10
MIF	47	18
SHBG	47	10
ABCB6	46	10
CX3CR1	46	15
CYR61	46	12
MPG	46	13
CD14	45	20
PLAT	45	13
TMED7	45	12
ALDH2	44	13
TFF1	44	11
RNMT	44	13
CD59	43	10
TNFRSF1B	43	17
S100A4	42	16
SERPINF1	41	10
PTGES	41	11
GABPA	41	22
CIB1	41	13
IFNA13	40	15
ALOX5	40	16
CA9	40	10
TNFRSF11A	40	10
COX8A	40	14
NLRP3	40	12
TGFA	40	17
EPCAM	40	11
MST1	40	12
MKI67	39	13
ECE1	38	12
BSG	38	13
AIMP2	38	17
DCTN6	38	12
CYP11B2	37	10
S100A8	37	18
THBD	36	13
NELFE	36	15
KLF6	35	13
GDF15	35	15
CTSL	35	10
GCNT2	35	21
IGFBP7	35	10
CX3CL1	34	11
DLK1	34	12
MEFV	33	11
LCN2	33	14
S100A1	33	13
PAEP	33	11
ANG	33	10
NXT1	33	10
AKR1A1	33	11
PON1	32	20
SDS	32	10
CDH13	32	16
RBMY1A1	31	11
HLA-DQB1	31	19
HFE	30	24
NQO1	29	17
MTRR	29	14
ADIPOR1	29	10
FCGR3A	29	12
SLPI	29	11
RIMS2	29	15
IGFBP2	28	12
HLA-G	28	17
IL16	28	12
WLS	28	10
HPSE	27	18
ATN1	27	17
DEFB1	26	12
MOK	26	10
CD274	26	12
SGSM3	25	21
TIMP4	25	10
PRRT2	25	10
AGER	24	15
CYP27B1	24	18
MPO	23	22
CFH	23	19
CRP	23	26
NPPB	22	11
RNF19A	22	17
DKK3	22	10
GC	21	11
ELN	21	11
NAT2	20	21
IL18R1	20	11
MARCKSL1	20	12
CRAT	20	10
GLYAT	20	10
IL1RN	19	31
AGTR2	19	11
NLRP1	19	11
MEPE	19	24
NAA16	19	12
SLC14A2	18	22
CD163	17	10
SEMA6A	16	17
HLA-E	16	25
KLRK1	16	13
FCGR1A	16	10
ASCC1	16	11
LTA	15	20
MBL2	14	24
HLA-DPB1	14	12
SLC38A1	14	12
VPS51	14	11
BHLHE22	14	12
MRPL28	14	10
TBC1D9	13	16
ADIPOR2	12	10
REG1A	12	10
TMED7-TICAM2	12	12
CRYZ	12	10
FCGR3B	11	10
TCHP	11	10
CHI3L1	10	15
CSRP1	10	12
NANOS3	10	10
DMBT1	10	11
SLC12A9	8	17
KLRC4-KLRK1	8	11
SLTM	8	13
INS-IGF2	6	31
SLCO6A1	6	24
RBM45	6	17
HLA-DQA1	6	17
RNASE1	5	14
RBP4	5	11
IL17D	5	13
HLA-DQB2	4	11
RBMS3	3	12
KRT20	2	15
SLC52A2	2	10
BRI3	2	15
PRH1	1	10
GSTT1	NA	33
PRH2	NA	10
MIR146A	NA	15
IL1R1	NA	11
CCL5	NA	27
PTPRC	NA	13
SERPINA13P	NA	16
DRD1	NA	10
CDKN2A	NA	34
BDKRB2	NA	11
CCL4	NA	11
FGF13	NA	13
PWAR1	NA	12
IFI27	NA	14
NM	NA	14
PRF1	NA	17
POLDIP2	NA	16
TICAM2	NA	12
HLA-DRB4	NA	20
MIR155	NA	10
MICA	NA	10
PPIAP10	NA	11
MMP12	NA	12
TLR5	NA	10
SEC14L2	NA	14
EEF1B2P2	NA	12
VEGFC	NA	13
CCL4L2	NA	10
CCL4L1	NA	12
NA	NA	NA
ABO	NA	10
MUC1	NA	17
ITGB3	NA	11
MRC1	NA	10
MUC2	NA	13
HTC2	NA	13
COMMD3-BMI1	NA	11
MIR145	NA	12
MIR21	NA	21
MIR126	NA	14
LINC01194	NA	12
CD177	NA	10
CYP1B1	NA	10
