# Supplementary material for: FocusHeuristics – expression-data-driven network optimization and disease gene prediction
Source: Sci Rep. 2017 Feb 16;7:42638. doi: 10.1038/srep42638 (PMC5311990; doi:10.1038/srep42638)
Supplement: Supplementary Data [file srep42638-s3.csv]

geoIndex	CUI	genes.on.chip	n.controls	n.disease	p.separation	gene.universe	vcount.inputgraph	ecount.inputgraph	gold.standard	gold.standard.nocommons	diseaseName	GEO GSE accession codes	DISEASE	GDS
1	C0001339	13876	3	3	0,0024695621	10880	10771	285912	67	18	Acute pancreatitis	84551.84549.84550.84552.84553.84554	Acute pancreatitis unspecified	1731
2	C0001486	5687	6	6	0,0001678283	4406	4294	70308	26	11	Adenoviridae Infections	60527.60528.60531.60532.60533.60534.61831.61832.61833.61834.61835.61836	Adenovirus infection	1528
3	C0001486	6149	6	6	9,72189852763038E-008	1627	1543	18823	17	5	Adenoviridae Infections	60833.60834.60835.60836.60837.60838.61905.61906.61907.61908.61909.61910	Adenovirus infection	1529
4	C0001486	23977	13	16	5,73792179766639E-005	11305	11184	280866	50	22	Adenoviridae Infections	87316.87317.93633.93634.93651.93652.93653.93654.93657.93998.93999.94000.94001.86643.87306.87307.87308.87309.87310.87311.87312.87313.87314.87315.93655.93656.93658.93659.93660	Adenovirus infection	1826
5	C0002395	14092	9	22	0,0263243797	11585	11470	319688	1201	841	Alzheimer Disease	21215.21217.21218.21219.21220.21221.21226.21231.21232.21204.21205.21216.21222.21225.21228.21233.21209.21210.21211.21214.21223.21224.21227.21230.21203.21206.21207.21208.21212.21213.21229	Alzheimer's disease	810
6	C0002395	6857	14	14	0,5048941408	5965	5784	97979	536	383	Alzheimer Disease	96454.96455.96456.96457.96458.96459.96461.96470.96471.96472.96473.96474.96475.96476.96462.96463.96464.96466.96467.96468.96469.96477.96478.96479.96480.96481.96482.96483	Alzheimer's disease	2601
7	C0003873	14324	4	4	0,0025420192	5074	4759	45233	386	278	Arthritis, Rheumatoid	37430.37431.37432.37433.37434.37435.37436.37437	Rheumatoid arthritis	1857
8	C0003873	9478	5	5	0,0003525823	8194	8108	223450	1136	716	Arthritis, Rheumatoid	34379.34383.34385.34388.34391.34398.34399.34400.34401.34402	Rheumatoid arthritis	2126
9	C0004114	34177	4	4	0,0022591787	8662	8379	115719	287	174	Astrocytoma	40663.40667.40675.40703.40701.40698.40665.40677	Astrocytoma	1813
10	C0004114	31593	23	26	1,80475183655028E-013	15891	15837	415372	571	294	Astrocytoma	97800.97803.97804.97805.97807.97809.97811.97812.97816.97817.97820.97825.97827.97828.97833.97834.97840.97846.97848.97849.97850.97853.97855.97793.97795.97802.97810.97815.97837.97843.97878.97890.97899.97910.97913.97916.97920.97921.97927.97932.97937.97939.97941.97943.97951.97957.97958.97960.97972	Astrocytoma	1962
11	C0004623	31594	6	12	0,000104472	15891	15837	415372	189	86	Bacterial Infections	75559.75560.75565.75557.75563.75553.75555.75556.75569.75558.75552.75554.75566.75567.75568.75561.75562.75564	Bacterial infection	1579
12	C0004763	14092	8	8	0,1902278425	11585	11470	319688	99	28	Barrett Esophagus	23385.23386.23387.23388.23389.23390.23391.23392.23395.23396.23397.23398.23399.23400.23401.23402	Barrett's esophagus	1321
13	C0007102	31594	10	12	0,0001147422	15891	15837	415372	1395	940	Malignant tumor of colon	93938.93939.93941.93943.93944.93946.93948.93950.93952.93954.93789.93920.93921.93922.93923.93924.93925.93926.93927.93928.93929.93932	Malignant tumor of colon	2609
14	C0007137	14092	6	5	0,008374664	11585	11470	319688	1413	942	Carcinoma, Squamous Cell	47616.47617.47618.47619.47620.47621.47622.47623.47624.47625.47626	Squamous cell carcinoma	2200
15	C0007138	14092	9	15	0,0008351094	11585	11470	319688	306	132	Carcinoma, Transitional Cell	71019.71020.71021.71022.71023.71024.71025.71026.71027.71029.71031.71033.71036.71042.71044.71045.71049.71055.71056.71058.71059.71064.71065.71067	Transitional cell carcinoma	1479
16	C0007193	7594	5	7	0,0009791398	6798	6692	150607	222	121	Cardiomyopathy, Dilated	82381.82382.82383.82384.82385.82386.82387.82388.82389.82390.82391.82392	Dilated cardiomyopathy	2205
17	C0007193	21759	15	13	8,65856095055022E-009	11798	11655	247740	245	131	Cardiomyopathy, Dilated	82393.82394.82395.82396.82397.82398.82399.82400.82401.82402.82403.82404.82405.82406.82407.82408.82409.82410.82411.82412.82413.82414.82415.82416.82417.82418.82419.82420	Dilated cardiomyopathy	2206
18	C0007847	10141	8	24	0,1224870884	3678	3488	35797	189	103	Malignant tumor of cervix	7841.7844.7843.7842.7846.7847.7848.7845.7832.7823.7857.7822.7825.7820.7829.7839.7835.7831.7821.7827.7824.7838.7837.7836.7830.7858.7856.7854.7840.7828.7834.7855	Malignant neoplasm of cervix uteri	470
19	C0009324	26202	11	10	0,000081522	9349	9115	143258	290	192	Colitis, Ulcerative	29595.29596.29597.29598.29599.29600.29601.29602.29603.29604.29605.29616.29617.29618.29619.29620.29621.29622.29623.29624.29625	Ulcerative colitis	1330
20	C0009324	14092	42	26	0,0002010227	11585	11470	319688	612	336	Colitis, Ulcerative	76115.76116.76117.76118.76119.76120.76121.76122.76123.76124.76125.76126.76127.76128.76129.76130.76131.76132.76133.76134.76135.76136.76137.76138.76139.76140.76141.76142.76143.76144.76145.76146.76147.76148.76149.76150.76151.76152.76153.76154.76155.76156.76030.76031.76032.76033.76034.76035.76036.76037.76038.76039.76040.76041.76042.76043.76044.76045.76046.76047.76048.76049.76050.76051.76052.76053.760…	Ulcerative colitis	1615
21	C0009324	9481	4	9	0,000468535	8269	8184	229431	537	278	Colitis, Ulcerative	155564.155565.155566.155567.155587.155588.155589.155590.155591.155592.155593.155594.155595	Ulcerative colitis	2642
22	C0010346	26202	11	10	0,0072635066	9349	9115	143258	342	232	Crohn Disease	29595.29596.29597.29598.29599.29600.29601.29602.29603.29604.29605.29606.29607.29608.29609.29610.29611.29612.29613.29614.29615	Crohn's disease	1330
23	C0010346	14092	42	59	1,89122425596956E-011	11585	11470	319688	623	354	Crohn Disease	76115.76116.76117.76118.76119.76120.76121.76122.76123.76124.76125.76126.76127.76128.76129.76130.76131.76132.76133.76134.76135.76136.76137.76138.76139.76140.76141.76142.76143.76144.76145.76146.76147.76148.76149.76150.76151.76152.76153.76154.76155.76156.76056.76057.76058.76059.76060.76061.76062.76063.76064.76065.76066.76067.76068.76069.76070.76071.76072.76073.76074.76075.76076.76077.76078.76079.760…	Crohn's disease	1615
24	C0010346	9481	4	19	0,0004068287	8269	8184	229431	537	286	Crohn Disease	155564.155565.155566.155567.155568.155569.155570.155571.155572.155573.155574.155575.155576.155577.155578.155579.155580.155581.155582.155583.155584.155585.155586	Crohn's disease	2642
25	C0011175	24728	10	10	0,8386916711	11890	11790	306500	30	22	Dehydration	69465.69461.69462.69463.69464.69476.69477.69478.69479.69475.69459.69460.69268.69457.69458.69470.69471.69472.69473.69474	Dehydration	1612
26	C0011175	24728	5	5	0,0497229178	11890	11790	306500	30	22	Dehydration	69789.69790.69791.69787.69788.69784.69785.69786.69782.69783	Dehydration	1612
27	C0011175	6081	3	6	0,8404087258	4358	4253	95472	26	17	Dehydration	69837.69838.69839.69840.69841.69842.69843.69844.69845	Dehydration	2259
28	C0011860	4947	5	5	0,5209456103	4100	4038	86579	691	436	Diabetes Mellitus, Type 2	2313.2318.2323.2328.2333.2289.2294.2299.2304.2309	Non-insulin dependent diabetes mellitus	157
29	C0011860	6434	5	5	0,7290308934	4944	4660	41596	390	293	Diabetes Mellitus, Type 2	2310.2314.2319.2324.2329.2285.2290.2295.2300.2305	Non-insulin dependent diabetes mellitus	158
30	C0011860	7490	5	5	0,9883695197	3524	3235	19302	289	229	Diabetes Mellitus, Type 2	2284.2315.2320.2325.2330.2286.2291.2296.2301.2306	Non-insulin dependent diabetes mellitus	160
31	C0011860	7267	5	5	0,4306626098	3938	3576	27208	366	269	Diabetes Mellitus, Type 2	2311.2316.2321.2326.2331.2287.2292.2297.2302.2307	Non-insulin dependent diabetes mellitus	161
32	C0011860	7056	5	5	0,5860546862	3712	3474	28711	335	247	Diabetes Mellitus, Type 2	2312.2317.2322.2327.2332.2288.2293.2298.2303.2308	Non-insulin dependent diabetes mellitus	162
33	C0011860	9614	6	6	0,0003864889	7560	7465	194944	989	670	Diabetes Mellitus, Type 2	9920.9921.9922.9923.9924.9925.9926.9927.9928.9929.9930.9931	Non-insulin dependent diabetes mellitus	402
34	C0011860	8064	15	30	0,0030564098	3297	2959	16936	248	204	Diabetes Mellitus, Type 2	9059.9069.9070.9071.9072.9073.9074.9075.9076.9169.9170.9171.9172.9173.10401.9077.9078.9079.9080.9081.9082.9083.9084.9085.9086.9087.9088.9089.9090.9091.9092.9143.9144.9145.9146.9147.9148.9149.9150.9151.9152.9153.9154.9155.9156	Non-insulin dependent diabetes mellitus	887
35	C0011860	13455	15	10	0,2594052729	9071	8946	225207	1109	774	Diabetes Mellitus, Type 2	27063.27148.27150.27152.27156.27159.27161.27165.27169.27171.27203.27204.27205.27206.27207.27147.27149.27151.27153.27157.27160.27163.27167.27170.27172	Non-insulin dependent diabetes mellitus	905
36	C0011860	5687	6	4	0,6683468522	4406	4294	70308	557	369	Diabetes Mellitus, Type 2	64376.64377.64380.64382.64384.64386.64389.64390.64387.64383	Non-insulin dependent diabetes mellitus	1444
37	C0011860	6149	6	4	0,0398926954	1627	1543	18823	294	172	Diabetes Mellitus, Type 2	64391.64392.64394.64395.64397.64398.64400.64401.64399.64396	Non-insulin dependent diabetes mellitus	1456
38	C0011860	6081	5	5	0,0453650968	4358	4253	95472	785	502	Diabetes Mellitus, Type 2	67408.67409.67410.67411.67412.67413.67414.67415.67416.67417	Non-insulin dependent diabetes mellitus	1913
39	C0011881	9481	3	3	0,0035097439	8269	8184	229431	448	228	Diabetic Nephropathies	15965.15966.15967.15968.15969.15970	Nephropathy - diabetic	961
40	C0015802	6081	7	12	4,16591567841798E-005	4358	4253	95472	13	6	Femoral Fractures	29016.29029.29030.29031.29032.29033.29034.29017.29018.29019.29020.29021.29022.29023.29024.29025.29026.29027.29028	Fracture of femur	1853
41	C0015802	6081	3	15	0,0407191316	4358	4253	95472	13	6	Femoral Fractures	22165.22267.22273.22166.22263.22264.22265.22266.22268.22269.22270.22271.22272.22274.22276.22277.22279.22280	Fracture of femur	1995
42	C0016658	6081	6	6	0,000001797	4358	4253	95472	48	21	Fractures, Bone	9011.9028.9034.9050.9056.9063.9023.9029.9035.9051.9057.9064	Fracture	509
43	C0017636	34346	4	30	5,7377150903987E-012	8681	8398	116044	682	487	Glioblastoma	40663.40667.40675.40703.40661.40662.40666.40669.40670.40671.40672.40673.40674.40676.40680.40681.40683.40684.40685.40689.40690.40692.40693.40694.40695.40696.40697.40704.40705.40707.40708.40709.40712.40713	Glioblastoma	1813
44	C0017636	31593	23	81	2,07370304682733E-033	15891	15837	415372	1303	853	Glioblastoma	97800.97803.97804.97805.97807.97809.97811.97812.97816.97817.97820.97825.97827.97828.97833.97834.97840.97846.97848.97849.97850.97853.97855.97794.97796.97797.97798.97801.97806.97808.97813.97814.97818.97819.97821.97829.97832.97839.97844.97847.97851.97852.97856.97859.97861.97863.97869.97870.97871.97877.97882.97885.97886.97887.97888.97889.97891.97892.97893.97894.97895.97896.97898.97903.97905.97906.979…	Glioblastoma	1962
45	C0019196	14092	3	3	0,0446748205	11585	11470	319688	525	289	Hepatitis C	37564.37565.37566.37561.37562.37563	Hepatitis C	2239
46	C0019693	14092	3	3	0,0001118477	11585	11470	319688	1487	1055	HIV Infections	47627.47628.47629.47630.47631.47632	HIV infection	1397
47	C0019693	8579	12	75	0,0023520849	7942	7832	215324	1287	888	HIV Infections	39104.39105.39106.39107.39108.39109.39110.39111.39112.39113.39114.39115.39116.39117.39118.39119.39120.39121.39122.39123.39124.39125.39126.39127.39128.39129.39130.39131.39132.39133.39134.39135.39136.39137.39138.39139.39140.39141.39142.39143.39144.39145.39146.39147.39148.39149.39150.39151.39152.39153.39154.39155.39156.39157.39158.39159.39160.39161.39162.39163.39164.39165.39166.39167.39168.39169.391…	HIV infection	1449
48	C0020179	9614	3	4	0,023096761	7560	7465	194944	181	100	Huntington Disease	13300.13355.13356.13360.13361.13362.13363	Huntington's disease	717
49	C0020179	6081	4	4	0,9574710596	4358	4253	95472	147	76	Huntington Disease	49946.49948.49950.49952.49945.49947.49949.49951	Huntington's disease	1236
50	C0020179	14092	14	12	9,12549960499561E-006	11585	11470	319688	219	123	Huntington Disease	30580.30581.30582.30583.30584.30585.30586.30587.30588.30589.30590.30591.30592.30593.30530.30531.30532.30533.30534.30535.30536.30537.30538.30539.30540.30541	Huntington's disease	1331
51	C0020179	16279	14	12	0,000000008	12742	12594	329596	217	125	Huntington Disease	30698.30699.30700.30701.30702.30703.30704.30705.30706.30707.30708.30709.30710.30711.30681.30682.30683.30684.30685.30686.30687.30688.30689.30690.30691.30692	Huntington's disease	1332
52	C0020179	9614	24	24	0,0618443851	7560	7465	194944	181	100	Huntington Disease	73186.73189.73191.73218.73221.73231.73200.73228.73198.73199.73227.73209.73205.73208.73222.73223.73217.73216.73224.73212.73214.73196.73197.73192.73203.73204.73207.73201.73202.73206.73215.73225.73211.73213.73193.73194.73195.73187.73188.73190.73219.73220.73232.73233.73226.73229.73230.73210	Huntington's disease	2169
53	C0020443	26769	5	5	2,65370378684676E-007	13991	13906	365389	147	78	Hypercholesterolemia	88877.88878.88879.88880.88881.88872.88873.88874.88875.88876	Hypercholesterolemia	1517
54	C0020542	6169	6	14	0,9376942229	5110	5056	135453	216	79	Hypertension, Pulmonary	12601.12602.12603.12604.12605.12606.12587.12588.12589.12590.12591.12592.12593.12594.12595.12596.12597.12598.12599.12600	Pulmonary hypertension	504
55	C0020564	6080	6	6	0,1510058831	4358	4253	95472	40	10	Hypertrophy	11210.11211.11212.11213.11214.11215.11204.11205.11206.11207.11208.11209	Hypertrophy	654
56	C0023462	26769	4	6	0,7920234518	13991	13906	365389	86	50	Leukemia, Megakaryoblastic, Acute	45786.45787.45790.45791.45788.45789.45792.45793.45794.45795	Acute megakaryoblastic leukemia	1316
57	C0023467	9180	4	54	5,9920095736569E-027	8024	7940	219148	1099	707	Leukemia, Myeloid, Acute	39873.39874.39875.39876.39819.39820.39821.39822.39823.39824.39825.39826.39827.39828.39829.39830.39831.39832.39833.39834.39835.39836.39837.39838.39839.39840.39841.39842.39843.39844.39845.39846.39847.39848.39849.39850.39851.39852.39853.39854.39855.39856.39857.39858.39859.39860.39861.39862.39863.39864.39865.39866.39867.39868.39869.39870.39871.39872	Acute myelocytic leukemia	1059
59	C0023890	13455	3	3	0,0009092907	9071	8946	225207	440	199	Liver Cirrhosis	32440.32441.32442.32443.32444.32445	Cirrhosis of liver	1354
60	C0024117	14092	12	18	0,6117243748	11585	11470	319688	676	378	Pulmonary Disease, Chronic Obstructive	28358.28360.28362.28370.28372.28374.28376.28378.28380.28382.28384.28386.28357.28359.28361.28363.28364.28365.28366.28367.28368.28369.28371.28373.28375.28377.28379.28381.28383.28385	Chronic obstructive airway disease	737
61	C0024117	14092	5	6	0,9560423532	11585	11470	319688	676	378	Pulmonary Disease, Chronic Obstructive	74797.74798.74799.74800.74801.74802.74819.74820.74821.74822.74823	Chronic obstructive airway disease	1304
62	C0024117	6169	5	5	0,3496515611	5110	5056	135453	524	266	Pulmonary Disease, Chronic Obstructive	71942.71991.72243.72244.72245.72246.72247.72248.72249.72250	Chronic obstructive airway disease	1436
63	C0024117	14092	4	3	0,5699218476	11585	11470	319688	676	378	Pulmonary Disease, Chronic Obstructive	4004.4005.4006.48597.4003.29324.29345	Chronic obstructive airway disease	289
64	C0024437	9481	18	18	0,7207541437	8269	8184	229431	51	29	Macular degeneration	29059.29060.29061.29062.29063.29064.29065.29066.29067.29068.29069.29070.29071.29072.29074.29075.29076.29078.29079.29081.29082.29084.29085.29087.29088.29090.29091.29092.29093.29095.29096.29097.29099.29100.29102.29103	Macular degeneration	963
65	C0024623	6169	8	22	5,17352563561516E-005	5110	5056	135453	918	540	Malignant neoplasm stomach	51763.51764.51765.51766.51767.51768.51769.51770.51771.51772.51773.51774.51775.51776.51777.51778.51779.51780.51781.51782.51783.51784.51785.51786.51787.51788.51789.51790.51791.51792	Malignant neoplasm of stomach	1210
66	C0028945	34266	4	8	2,96953725599194E-005	8673	8391	115885	80	51	Oligodendroglioma	40663.40667.40675.40703.40660.40668.40678.40679.40686.40687.40691.40699	Oligodendroglioma	1813
67	C0028945	31593	23	50	2,23499609758728E-019	15891	15837	415372	152	84	Oligodendroglioma	97800.97803.97804.97805.97807.97809.97811.97812.97816.97817.97820.97825.97827.97828.97833.97834.97840.97846.97848.97849.97850.97853.97855.97799.97822.97823.97824.97830.97831.97835.97838.97841.97842.97845.97854.97857.97860.97862.97864.97865.97866.97867.97868.97872.97873.97874.97875.97876.97880.97881.97883.97884.97897.97900.97901.97902.97904.97907.97909.97911.97923.97925.97928.97929.97933.97934.979…	Oligodendroglioma	1962
68	C0030567	10312	4	8	0,080869306	7472	7374	189644	388	260	Parkinson Disease	107845.108079.108080.108081.108084.108085.108086.108087.108088.108089.108090.108091	Parkinson disease	2053
69	C0032914	30126	4	10	0,9348103586	15592	15531	408190	330	162	Pre-Eclampsia	106249.106250.106274.106275.106276.106277.106278.106279.106280.106281.106282.106283.106284.106285	Pre-eclampsia	2080
70	C0033817	14092	4	8	0,2644086741	11585	11470	319688	24	8	Pseudomonas Infections	14498.14499.14500.14501.14502.14503.14504.14505.14509.14510.14511.14512	Pseudomonas infection	858
71	C0034067	5462	5	5	0,0002808567	4491	4430	101756	103	37	Pulmonary Emphysema	18403.18404.18405.18406.18407.18413.18414.18415.18416.18417	Pulmonary emphysema	670
72	C0035334	9614	15	15	0,8083783378	7560	7465	194944	109	91	Retinitis Pigmentosa	3182.3185.3186.3187.3214.3215.3216.3217.3218.3219.3220.3221.3222.3223.3224.3225.3226.3227.3228.3229.3230.3231.3232.3233.3234.3235.3236.3237.3238.3239	Retinitis pigmentosa	1845
73	C0038220	6081	30	30	0,3438746847	4358	4253	95472	113	60	Status Epilepticus	32070.32071.32072.32076.32077.32078.32082.32083.32084.32088.32089.32090.32091.32092.32093.32123.32124.32125.32129.32130.32131.32135.32136.32137.32141.32142.32143.32147.32148.32149.32067.32068.32069.32073.32074.32075.32079.32080.32081.32085.32086.32087.32094.32095.32096.32126.32127.32128.32132.32133.32134.32138.32139.32140.32144.32145.32146.32150.32151.32152	Status epilepticus	1642
74	C0039585	35790	12	9	0,6163474835	9468	9211	138579	6	5	Androgen-Insensitivity Syndrome	88422.88423.88424.88426.88431.88432.88434.88436.88438.88440.88441.88442.88425.88427.88428.88429.88430.88433.88435.88437.88439	Androgen insensitivity syndrome	1836
75	C0040028	14092	5	6	0,0700493167	11585	11470	319688	117	42	Thrombocythemia, Essential	35706.35707.35708.35709.35705.35700.35701.35702.35703.35704.35699	Essential thrombocythemia	1376
76	C0040034	26769	3	3	0,0187432819	13991	13906	365389	53	34	Thrombocytopenia	48233.48234.48235.48230.48231.48232	Thrombocytopenia	1245
77	C0042133	14092	11	7	0,0060306509	11585	11470	319688	265	123	Uterine Fibroids	52661.52662.52663.52664.52665.52666.52667.52668.52669.52670.52671.38689.38690.38691.38692.38693.38694.38695	Uterine fibroids	2245
78	C0042133	14092	3	7	0,163708214	11585	11470	319688	265	123	Uterine Fibroids	52672.52679.52681.52673.52674.52675.52676.52677.52678.52680	Uterine fibroids	2246
79	C0042133	14092	5	5	0,1088410118	11585	11470	319688	265	123	Uterine Fibroids	9098.9099.9100.9101.9102.9093.9094.9095.9096.9097	Uterine fibroids	484
80	C0042842	6081	7	7	0,0002035126	4358	4253	95472	14	7	Vitamin A Deficiency	27430.27431.27432.27433.27434.27435.27436.27437.27438.27439.27440.27441.27442.27443	Vitamin A deficiency	1274
81	C0085786	9568	11	13	0,0306242474	8063	7890	159553	27	11	IDIOPATHIC FIBROSING ALVEOLITIS	37404.37405.37406.37407.37408.37409.37410.37411.37412.37413.37414.37415.37416.37418.37419.37420.37421.37422.37423.37424.37425.37426.37427.37428	Hamman-Rich syndrome	1252
82	C0085786	9481	3	3	0,075605172	8269	8184	229431	37	11	IDIOPATHIC FIBROSING ALVEOLITIS	29915.29911.29918.29938.29944.29950	Hamman-Rich syndrome	1012
83	C0149721	6081	11	12	4,47846691801744E-013	4358	4253	95472	173	86	Hypertrophy, Left Ventricular	38251.38252.38253.38254.38255.38256.38257.38258.38259.38260.38261.38239.38240.38241.38242.38243.38244.38245.38246.38247.38248.38249.38250	Ventricular hypertrophy (& [left])	1264
84	C0149721	9609	9	6	0,8343627614	7557	7462	194806	196	105	Hypertrophy, Left Ventricular	46523.46524.46526.46527.46528.46529.46530.46531.46532.46533.46534.46535.46536.46537.46538	Ventricular hypertrophy (& [left])	2258
85	C0149782	14092	5	5	1,93484061531681E-005	11585	11470	319688	141	71	Squamous cell carcinoma of lung	73386.73388.73390.73392.73394.73387.73389.73391.73393.73395	Squamous cell carcinoma of lung	1312
86	C0152013	9614	15	29	8,90784734156011E-018	7560	7465	194944	468	251	Adenocarcinoma of lung	47977.47978.47979.47980.47981.47982.47983.47984.47997.47998.47999.48000.48001.48002.48003.47985.47986.47987.47988.47989.47990.47991.47992.47993.47994.47995.47996.48004.48005.48006.48007.48008.48009.48010.48011.48012.48013.48014.48015.48016.48017.48018.48019.48020	Adenocarcinoma of lung	1649
87	C0152013	9481	19	20	3,13918751419645E-009	8269	8184	229431	513	281	Adenocarcinoma of lung	47958.47959.47960.47961.47962.47963.47964.47965.47966.47967.47968.47969.47970.47971.47972.47973.47974.47975.47976.36757.36758.36759.36760.36761.36762.36763.36764.36765.36766.36767.36768.36769.36770.36771.36772.36773.36774.36775.36776	Adenocarcinoma of lung	1650
88	C0205969	9614	4	6	0,0012794029	7560	7465	194944	15	4	thymic carcinoma	47606.47607.47608.47609.47600.47601.47602.47603.47604.47605	Thymic carcinoma	1638
89	C0221757	5462	5	5	9,4426769425017E-005	4491	4430	101756	32	13	alpha 1-Antitrypsin Deficiency	18403.18404.18405.18406.18407.18408.18409.18410.18411.18412	alpha-1-Antitrypsin deficiency	670
90	C0235272	6081	3	15	0,6403723743	4358	4253	95472	4	2	Retinal damage	15760.15761.15762.15763.15764.15765.15766.15768.15769.15770.15772.15773.15779.15780.15781.15782.15783.15784	Retinal damage	656
91	C0238463	31594	9	9	9,82046572522431E-006	15891	15837	415372	324	142	Thyroid cancer, papillary	77362.77364.77366.77368.77370.77372.77374.77376.77378.77363.77365.77367.77369.77371.77373.77375.77377.77379	Papillary thyroid carcinoma	1665
92	C0238463	31594	7	7	0,8679787683	15891	15837	415372	324	142	Thyroid cancer, papillary	85215.85216.85217.85218.85219.85220.85221.85222.85223.85224.85225.85226.85227.85228	Papillary thyroid carcinoma	1732
93	C0241910	9614	4	4	0,4237938859	7560	7465	194944	67	27	Hepatitis, Autoimmune	13431.13439.13435.13441.13436.13437.13438.13440	Autoimmune hepatitis	514
94	C0242488	26769	3	3	0,0035405362	13991	13906	365389	53	15	Acute Lung Injury	29706.29707.29708.29711.29709.29710	Acute lung injury	1239
95	C0243026	26769	5	5	0,7297335917	13991	13906	365389	398	186	Sepsis	100798.100799.100800.100801.100802.100793.100794.100795.100796.100797	Systemic infection	2092
96	C0243026	13455	3	3	0,1736485587	9071	8946	225207	337	147	Sepsis	30469.30470.30471.30472.30473.30474	Systemic infection	2235
97	C0270726	9614	6	6	0,005665031	7560	7465	194944	17	9	Alexander Disease	15436.15438.15439.15444.15445.15447.15441.15442.15443.15448.15449.15450	Alexander disease	1488
98	C0276548	9481	12	16	0,1272291746	8269	8184	229431	22	11	Human immunodefiency virus encephalitis	79036.79043.79044.79045.79046.79047.79048.79049.80003.80004.80005.80006.79050.79051.79053.79055.79056.79059.79060.79062.80007.80008.80009.80010.80011.80012.80013.80014	AIDS with encephalitis	1726
99	C0279628	14092	8	8	0,0001341533	11585	11470	319688	222	80	Adenocarcinoma Of Esophagus	23385.23386.23387.23388.23389.23390.23391.23392.23413.23417.23419.23422.23424.23425.23426.23427	Adenocarcinoma of esophagus	1321
100	C0334488	14092	3	14	0,0008026958	11585	11470	319688	7	4	Clear cell sarcoma of kidney	52495.52496.52497.52481.52482.52483.52484.52485.52486.52487.52488.52489.52490.52491.52492.52493.52494	[M] Clear cell sarcoma of kidney	1282
101	C0339527	26769	9	9	0,3593593267	13991	13906	365389	43	37	Leber Congenital Amaurosis	70908.70909.70910.70911.70912.70913.70914.70915.70916.70899.70900.70901.70902.70903.70904.70905.70906.70907	Leber's amaurosis	1647
102	C0340279	13949	3	4	0,0580588046	10916	10809	287109	8	2	Ventricular hypertrophy	105487.105488.105489.105483.105484.105485.105486	Ventricular hypertrophy	2134
103	C0349782	14092	6	10	0,0018100488	11585	11470	319688	60	19	Ischemic cardiomyopathy	33108.33109.33110.33111.33112.33113.33092.33094.33096.33114.33116.33117.33118.33119.33120.33121	Generalized ischemic myocardial dysfunction	1362
104	C0349782	31594	11	11	0,0003791761	15891	15837	415372	62	19	Ischemic cardiomyopathy	18442.18443.18444.18445.18446.18447.18448.18449.18450.18451.18452.18477.18478.18479.18480.18481.18482.18483.18484.18485.18486.18487	Generalized ischemic myocardial dysfunction	651
105	C0520679	13949	5	5	0,7157414804	10916	10809	287109	114	53	Sleep Apnea, Obstructive	32860.32861.32862.32863.32864.32865.32866.32867.32868.32869	Obstructive sleep apnea	1213
106	C0600427	801	4	4	0,1589795272	731	697	9208	23	17	Cocaine Dependence	93813.93814.93815.93816.93824.93821.93822.93823	Cocaine dependence	1608
107	C0600427	801	4	4	0,4542278335	731	697	9208	23	17	Cocaine Dependence	93825.93826.93827.93828.93835.93836.93833.93834	Cocaine dependence	1608
108	C0600427	801	4	4	0,0002213906	731	697	9208	23	17	Cocaine Dependence	93837.93838.93839.93840.93846.93847.93848.93845	Cocaine dependence	1608
109	C0600427	801	3	3	0,7287903294	731	697	9208	23	17	Cocaine Dependence	93868.93869.93867.93874.93875.93873	Cocaine dependence	1608
110	C0878544	5515	12	23	0,1901915727	4287	4176	66674	161	94	Cardiomyopathies	10178.10179.10180.10181.10182.10183.10184.10185.10186.10187.10188.10189.10190.10191.10192.10193.10194.10195.10196.10197.10198.10199.10200.10201.10220.10221.10222.10223.10224.10225.10226.10227.10228.10229.10230	Cardiomyopathy	411
111	C0878544	5753	12	23	0,0026960303	1554	1475	17255	91	45	Cardiomyopathies	10231.10232.10233.10234.10235.10236.10237.10238.10239.10240.10241.10242.10243.10244.10245.10246.10247.10248.10249.10250.10251.10252.10253.10254.10273.10274.10275.10276.10277.10278.10279.10280.10281.10282.10283	Cardiomyopathy	427
112	C0878544	14092	6	21	0,0001525496	11585	11470	319688	369	232	Cardiomyopathies	33108.33109.33110.33111.33112.33113.33069.33087.33088.33089.33090.33091.33093.33095.33097.33098.33099.33100.33101.33102.33103.33104.33105.33106.33107.33115.33122	Cardiomyopathy	1362
