# Supplementary material for: FocusHeuristics – expression-data-driven network optimization and disease gene prediction
Source: Sci Rep. 2017 Feb 16;7:42638. doi: 10.1038/srep42638 (PMC5311990; doi:10.1038/srep42638)
Supplement: Supplementary Rsession Info [file srep42638-s4.zip]

Archive with 1 entries (1 files):
- RsessionInfo_8_6_16.txt
