# Supplementary material for: FocusHeuristics – expression-data-driven network optimization and disease gene prediction
Source: Sci Rep. 2017 Feb 16;7:42638. doi: 10.1038/srep42638 (PMC5311990; doi:10.1038/srep42638)
Supplement: Supplementary Rsession Info [file srep42638-s4.zip › RsessionInfo_8_6_16.txt]

> sessionInfo()
R version 3.2.4 (2016-03-10)
Platform: x86_64-pc-linux-gnu (64-bit)
Running under: Ubuntu 14.04.2 LTS

locale:
 [1] LC_CTYPE=de_DE.UTF-8       LC_NUMERIC=C               LC_TIME=de_DE.UTF-8        LC_COLLATE=de_DE.UTF-8     LC_MONETARY=de_DE.UTF-8   
 [6] LC_MESSAGES=de_DE.UTF-8    LC_PAPER=de_DE.UTF-8       LC_NAME=C                  LC_ADDRESS=C               LC_TELEPHONE=C            
[11] LC_MEASUREMENT=de_DE.UTF-8 LC_IDENTIFICATION=C       

attached base packages:
[1] parallel  stats4    stats     graphics  grDevices utils     datasets  methods   base     

other attached packages:
 [1] gplots_2.17.0        DeMAND_1.0.0         KernSmooth_2.23-15   igraph_1.0.1         org.Hs.eg.db_3.2.3   RSQLite_1.0.0       
 [7] DBI_0.3.1            AnnotationDbi_1.32.3 IRanges_2.4.8        S4Vectors_0.8.11     Biobase_2.30.0       BiocGenerics_0.16.1 
[13] limma_3.26.8        

loaded via a namespace (and not attached):
[1] gtools_3.5.0   bitops_1.0-6   magrittr_1.5   gdata_2.17.0   tools_3.2.4    caTools_1.17.1
